# Supplementary material for: IL-12 sensing in neurons induces neuroprotective CNS tissue adaptation and attenuates neuroinflammation in mice
Source: Nat Neurosci. 2023 Sep 25;26(10):1701–12. doi: 10.1038/s41593-023-01435-z (PMC10545539; doi:10.1038/s41593-023-01435-z)
Supplement: Supplementary file 3 — Statistical source data. [file 41593_2023_1435_MOESM3_ESM.xlsx]

## Sheet: Fig. 1b
clinical disease course
time p.i. (days)	Il12rb2fl/fl (n=25)																										Il12rb2del/del(n=33)
8	0	0	0	0	0	0	0	0	0	0	0	0	0	0	0	0	0	0	0	0	0	0	0	0	0		0	0	0	0	0	0	0	0	0	0	0	0	0	0	0	0	0	0	0	0	0	0	0
9	0	0	0	0	0	0	0	0	0	0	0	0	0	0	0	0	0	0	0	0	0	0	0	0	0		0	0	0	0	0	0	0	0	0	0	0	0	0	0	0	0	0	0	0	0	0	0	0
10	0	0	0	0	0	0	0	0	0	0	0	0	0	0	0	0	0	0	0	0	0	0	0	0	0		0	0	0	0	0	0.5	0	0	0	1.5	0	0	0	0	0	0	0	0	0	0	0	0	0
11	0	0	0	0	0	0	0	0	0	0	0	1	0	0	0	0	0	0	0	0	0	0	0	0	0.75		0	0	0	0	0	1.5	0	0	0.75					0.75	0	0	0	0	0	0	0	0	0
12	0	1.5	1	0	0	0	0	0	0				0	0	0	0	2.5	0	0	2.5	0.5	0.5	0	0	2		0	0.5	0.5	0	2	2.5	0	0	2	3	0	0	0	2.5	0	0	0	0	0	0	0	0	0
13	0	2	1.75	0	0	0	0	0	0	0	0	3	0	0	0	0	2.75	0	0	2.75	1.5	1.5	0	0	2.75		0	1.5	1.5	0	2.5	3	0	1.5	2.5	3	0	0.75	0	3	1.5	0	0	0	0	0	0	0	0
14	0	2.75	2.5	0	0	0	0	0	0	0	0	3.25	0	0	0	0	3	0	0	2.75	2.75	3	1.5	0.5	2.75		0	2	3	1	2.75	3	0.5	2.5	2.75	2.75	0	1.5	0.5	3	3	1.5	0	2	0	0	0.5	0	0
15	0	2.75	2.75	0.75	0	0	0	0	0	0	0	2.75	0	0	0	0	2.75	0	0	2.5	3	2.75	1.5	1.5	2		1	2.75	3.5	1.5	3	3.25	1.5	3	2.5	2.5	1	2.5	1	3	3	1.75	0	2.25	0	0	1.5	1	0
16	0	2.75	2.5	1	0	0	0	0	0	1	0	2.5	0	0	0	0	2.5	0	0	2	2.5	2.5	1.5	2	2.25		2	3	3.25	2.5	3	2.75	2	3	1.5	2.25	2	3	2.5	3	3	1.5	0	2.5	1	0	2.25	2	0.5
17	0	2.5	2.5	1.5	0	0	0	0	0	1	0	2	0	0	0	0	2	0	1.5	2	2	2	1.5	2.75	2.5		2.5	3	3	3	2.75	2.5	2.75	2.75	1.5	2.5	3	3	2.75	3.5	3	1	0	3	2	0	3.25	3	0
18	0	1.5	2.5	2	0	0	0	0	0	0.5	0	2.5	0	0	0	0	1.75	0	2.75	2	1.5	1.5	0.75	2.25	2		2	3	3	3	2.5	2	2.5	2.5	1.5	2.5	3	2.75	3	3.5	3.5	1.5	0	2.75	1.5	0	3	3	0
19	0	1.5	2	1.5	0	0	0	0	0	0	0	2.5	0	0	0	0	1.75	0	3	1.5	2	1.5	0.75	2	1.5		2	3	3	3	2.5	2	2.25	2.25	1.5	2.5	3	2.25	2.75	3.5	3	1.5	0	2.25	1.5	0	3.25	2.75	0
20	0	1.5	1.5	2	0	0	0	0	0	0.5	0	2.25	0	0	0	0	1.75	0	3	0.75	1.5	1.5	0.5	2	2		2	2.75	2.5	2.5	2	2	1.5	2	1.5	2.5	2.5	2	2.5	3.25	3	1.5	0	2.25	2	0	3.25	2.75	0
[truncated: 10 more columns]

## Sheet: Fig. 1c
max. clinical score
Il12rb2fl/fl(n=25)	Il12rb2del/del (n=33)
0	2.5
2.75	3
2.5	3
0.5	3
0.75	2.75
1	2.5
0.75	2.75
1.5	2.75
0	1.5
0	2.5
0	3
3	3
0	2.75
0	3.5
0	3
0	1
3	0
0	3
0	2
2.75	0
2.75	3.25
3	3
1.5	0
0.5	3
2.75	1.5
	3
	2
	3.25
	3
	2
	2
	3.25
	3

## Sheet: Fig. 1e
clinical disease course
time p.i. (days)	Il12rb2fl/fl (n=11)												CD4Cre/+Il12rb2fl/fl (n=12)
7	0	0	0	0	0	0	0	0	0	0	0		0	0	0	0	0	0	0	0	0	0	0	0
8						0	0	0	0	0	0										0	0	0	0
9	0	2.75	0	3	0	0	0	0	0	0	1		0	1.75	1	0	0	1.5	0	3.25	0	0	0	0
10	0	3	0	3	0	0	0	0	0.75	2	2.5		0	2.5	1.5	1	0	2	0	3.5	0	0	0	0
11						0	1	0	2	2.75	2.5										0	0	0	1.5
12	2.75	2.75	0	2.75	0	0	1.5	1	3.25	3	2.5		0	2.5	2	2.5	0	2.25	0	3.5	0	1	0	2
13	2.75	2.5	0	2.75	0	0	2.25	2.5	3.25	2.75	2.25		0	2.75	1.5	2.75	0	2	2.25		0	2.25	1.5	2
14	2.75	2.5	0	2.5	0	0	2.25	2.25	3	2.5	2		0	2.75	2	2.75	0	2.5	3		0	2.5	1.75	1.5
15						0	1.75	1.75	3	2.25	1.75										0	2	2.25	1.5
16	2.75	2.5	0	2.5	0	0	1.75	1.5	2.75	1.75	1.75		0	1.5	1	3	0	1.5	3		0	1.75	2.25	1
17	2.75	2	0	2.25	0	0	1.5	1.5	2.5	1.75	2		0	2	1.5	2.25	0	1.5	3		0	1.75	1.75	0.75
18	2.25	1.5	0	2.25	0	0	1.5	1	2.25	1.5	1.5		0	1.5	1.5	2.25	0	1.5	2.25		0	0.75	1.25	1
19						0	1.75	1.5	1.75	1.75	1.5										0	1.75	1.25	1.5
20	2.25	1.5	0	1.5	0	0	1.25	1.25	1.5	1.25	2		0	1	0.75	1.5	0	0.75	2		0	1.25	1	1.75

## Sheet: Fig. 1f
max. clinical score
Il12rb2fl/fl (n=11)	CD4Cre/+ Il12rb2fl/fl (n=12)
2.75	0
3	2.75
0	2
3	3
0	0
0	2.5
2.25	3
2.5	3.5
3.25	0
3	2.5
2.5	2.25
	2

## Sheet: Fig. 1g
relative expression Il12rb2
	Il12rb2fl/fl					CD4Cre/+Il12rb2fl/fl					Il12rb2del/del
NK	1.72111	1.73038	1.19746	1.79348		1.61672	2.43756	1.35287	0.873403		0.00206816	0.000314251	0.0499966
T cells	0.684661	0.537182	0.444163	0.873403		0.00126364	0.0494914	0.0173286	0.00417345		0.00169964	0.00119944	0.00192634

## Sheet: Fig. 1h
clinical disease course
time p.i. (days)	Il12rb2del/delIl12rb2del/del (n=10)											Il12rb2fl/flIl12rb2fl/fl(n=9)										Il12rb2del/delIl12rb2fl/fl(n=11)												Il12rb2fl/flIl12rb2del/del(n=14)
6	0	0	0	0	0	0	0	0	0	0		0	0	0	0	0	0	0	0	0		0	0	0	0	0	0	0	0	0	0	0		0	0	0	0	0	0	0	0	0	0	0	0	0	0
7	0	0	0	0	0	0	1	1.5	0	0		0	0	0	0	0	0	0	0	0		0	0	0	0	0	0	0	0	0	0	0		0	0	0	0	0	0	0	0	0	0	0	0	0	0
8	0	0.75	0	0	0	0	1.5	1.75	0	0		1	0	0	0	0.5	0	0	0	0		0	0	0	0	1	0	0	0	0	0	1		1.5	0.5	0	0	1.5	2	0	0	0	1	0	0	1.5	0
9	0	0.75	0	0	0	0	2	2	0	0		1.5	0	0	0	1	0	0	0	0		0	0	0	0	1.5	0	0	0	0	0	1		1.75	0.5	0	0	1.5	2.5	0	0	0	1	1	0	1.5	0
10	0	0.75	2	0	0	0						1.5	0	0	0	1						0	0	0	0	1.5	0							1.75	0.5	0	0	2	2.5	0	1.5	0
11	0	0.75	3.25	0	0	0	3	2.5	0	0		2.5	0	2.5	0	2.5	1.75	2	0	2		0	0	0	0	2.25	0	1.5	2.75	0	0	2.75		2	1.5	0	1.5	2.5	2.5	0	2.5	0	2	1.75	2	2	0
12	0	1	3.25	0	0	1.75	3	2.75	0	0		2.75	0	3.25	0	2.75	1.75	1.75	1.5	2.5		0	0	1	0	2.75	1.5	2.25	3.25	0	0	3.25		2.75	1.5	0.5	2.5	3.25	2.75	0	2.75	0	2	1.75	2.25	2.25	2.5
13	0	1	4	0	0	1.75	3	3.25	0	0		2.75	0	3.25	0	2.75	2	2.25	1	2.5		0	0	1	0	2.75	1.5	2.5	3.5	0	0	3.25		3	2	2	2.5	3.25	2.75	0	2.75	0	2.25	2.75	2.25	2.5	2.75
14	2.5	2		1	1.5	2.75	3	3.25	0	1		2.5	0	2.75	0	3.25	2	2.5	1.5	2.5		0	1.5	2.5	0	3	1.5	2.5	3.5	0	0	3.25		3.5	2.25	2.75	3.5	3.5	2.75	0	3.5	0	2.5	3	2.25	2.5	2.75
15	3	2.25		1.5	2.25	3	3.25	3.25	0	2.25		2.75	0	2.75	1	2.75	2	2.75	2	2.5		0	1.5	2.75	0	2.75	1.5	2.75	3.5	0	0	3.25		3.25	2.5	3.25	3.25	3.25	3	0	2.75	0.75	2.25	2.5	2.25	2.75	2.25
16	3.25	2.75		1.5	2.75	3	3.5	3.5	1	2.75		2.5	0	2.5	1	2.75	1.5	2.25	1.5	2		0	1.5	3	0	2.75	2.5	2.75	2.75	0	0	2.75		3.25	1.75	3.5	3	3.5	2.25	0	2.75	2	1.75	2.75	1.75	2.75	2.25
17	3.5	3		2	2.75	3						2.5	0	2.5	1.75	2.5						0	1.5	3	0	2.75	1.5							2.75	2.25	3.5	2.75	3	2.25	0	2.75	2.5
18	3.5	2.75		2.5	3	3	3.5	2.5	1.5	3.25		2.5	1	2.5	1	2.5	1.5	2.25	2	1.5		0.75	0.75	2.5	0	2.25	0.75	2.5	2.5	0	0	2.5		2.5	2.25	3.5	2.75	2.75	2.25	0	2.5	3	1.75	2.25	1.75	2.5	2.25
19	3.5	3		2.75	3.25	3	3.5	2.25	2.25	3.25		2.5	1.75	2.5	1.5	2.25	1.5	2.25	2.25	1.5		1	0	2.25	0	2	0.75	2.5	2.25	0	0	2.5		2.75	2.25	4	2.75	2.75	2	1.5	2.5	3.5	1.75	2.5	1.75	2.5	2.25
20	4	2.75		3.5	3.25	3	3.5	1.75	2.75	3.25		1.75	2.25	2	1.5	1.75	1	2	2.25	1.25		1.5	0	2.25	0	1.75	0.5	2.5	2.25	0	0	2.25		2.75	2.25		2.75	2.75	2.25	1.5	2.5	3	2.5	2.5	1.75	2	2.75
21		2.75		3	3.5	3	3.5	1.75	2.75	3		1.5	2	1.5	0.75	1.5	1	1.75	2.25	1.25		1.5	0	2.25	0	1.75	0.5	2.5	2.25	0	0	2.25		2.75	2		2.75	2.75	2.25	1.5	2.25	3	2.75	2.5	1.5	2	3.25
22		2.5		3	2.75	3	3.5	1.25	2.25	3		0.75	1.75	1	0.5	1	0.75	0.5	1	1		2	0	2	0	1.75	0	2.5	2.25	2	0	1.5		2.75	1.5		2.75	2.75	2.25	2	2	3	2.25	2.25	1.5	1.75	3.75

## Sheet: Fig. 1i
max. clinical score
Il12rb2del/delIl12rb2del/del (n=10)	Il12rb2fl/flIl12rb2fl/fl (n=9)	Il12rb2del/delIl12rb2fl/fl (n=11)	Il12rb2fl/flIl12rb2del/del(n=14)
4	2.75	2	3.5
3	2.25	1.5	2.5
4	3.25	3	4
3.5	1.75	0	3.5
3.5	3.25	3	3.5
3	2	2.5	3
3.5	2.75	2.75	2
3.5	2.25	3.5	3.5
2.75	2.5	3.25	3.5
3.25		0	2.75
		2	3
			2.25
			2.75
			3.25

## Sheet: Fig. 1j
Absolute numbers of CD4+ T cells
Il12rb2fl/flIl12rb2fl/fl (n=5)	Il12rb2del/delIl12rb2fl/fl (n=6)	Il12rb2fl/flIl12rb2del/del(n=8)	Il12rb2del/delIl12rb2del/del (n=5)
23836.1	15962.8	49798.1	91329.6
32239.7	42854.4	60726.9	66971.7
58248.2	22942.2	57562	107753
59619.7	12741.5	73121.6	79623.9
63037.8	21023.7	76795.5	97508.4
	39740.5	65118.2
		71452.5
		76600.5
Absolute numbers of MdCs T cells
Il12rb2fl/flIl12rb2fl/fl (n=5)	Il12rb2del/delIl12rb2fl/fl (n=6)	Il12rb2fl/flIl12rb2del/del(n=8)	Il12rb2del/delIl12rb2del/del (n=5)
25567.2	11146.8	42642.2	105804
27803.4	46189.8	121771	69933
56106.1	15343.5	54459.1	185433
40282.6	27566.7	195702	410221
43078.9	12933.5	340421	241930
	117178	238131
		149097
		88756.7

## Sheet: Fig. 1l
clinical disease course
time p.i. (days)	Vav1Cre/+Il12rb2fl/fl (n=5)						Vav1Cre/+Il12rb2fl/fl (n=9)
7	0	0	0	0	0		0	0	0	0	0	0	0	0	0
8	0	0	0	0	0		0	0	0	0	0	0	0	0	0
9	0	0	0	0	0		0	0	0	0	0	0	0	0	0
10	0	0	0	0.5	0		2.5	0	1.75	0	0	0	3	0	0
11	0	0	2.5	2.5	0		2.5	0	2.5	0	0	0	3.25	2.5	2
12	0	0	3	3.25	1		2.5	0	3	0	0	0	3.25	2.5	2.5
13	0	0.5	3.25	3.25	2.5		2.5	2	2.75	0	0	0	3.5	2.75	2.75
14	2	2.75	3.25		2		1.75	2.75	2.5	2.5	0	0			2.75
15	2	2.75	2.5		2		2	2.75	2.5	2.75	0	0			3
16	2.75	2.75	3.25		2		2	2.75	2.5	2.75	0	0			3.5
17	2.75	2.75	2.75		2		2	2.75	2.5	2.75	2	0
18	2.75	2.75	2.75		2		2	2.75	2.5	2.75	2	0
19					2		2	2	1.75	2.5	2.25	0

## Sheet: Fig. 1m
max. clinical score
Il12rb2fl/fl (n=9)	Vav1Cre/+ Il12rb2fl/fl (n=5)
2.5	2.75
2.75	2.75
3	3.25
2.75	3.25
3	2.5
0
3
3
2.75

[truncated: 1 more sheets: Fig. 1n]
