# Supplementary material for: IL-12 sensing in neurons induces neuroprotective CNS tissue adaptation and attenuates neuroinflammation in mice
Source: Nat Neurosci. 2023 Sep 25;26(10):1701–12. doi: 10.1038/s41593-023-01435-z (PMC10545539; doi:10.1038/s41593-023-01435-z)
Supplement: Supplementary file 4 — Statistical source data. [file 41593_2023_1435_MOESM4_ESM.xlsx]

## Sheet: Fig. 2k
rel. expression Il12rb1
astrocytes	microglia	oligodendrocytes	NK cells	CD3+ T cells
9.75132e-05	0.00028153	0.0063392	0.0011731	0.00166438
0.00010716	0.000304112	0.00434764	0.000210329	0.00178769
0.00111403	0.000160357	0.00706685	0.000606457	0.000419868
0.000778137	0.00013261	0.00152082	0.00132153	0.00230838
3.55922e-05	4.98255e-05	0.00142115		0.00208425
7.70123e-05	0.000611419	0.00103199		0.000684839
		0.00659976		0.00172036
		0.00751152
		0.003993
		0.003429
rel. expression Il12rb2
astrocytes	microglia	oligodendrocytes	NK cells	CD3+ T cells
0.0503066	0.226636	1.40592	1.35417	1.37623
0.510226	0.224787	4.17036	1.26287	1.2659
0.328089	0.543609	5.41698	1.01099	0.283761
0.00275842	0.04502	5.19	0.947615	0.309073
0.09489	0.350042	1.02	1.18557	0.460871
0.0377892	0.140387		0.748563	0.920731
				0.824134

## Sheet: Fig. 2l
rel. expression Il12rb1			rel. expression Il12rb2
Olig2+	NeuN+		Olig2+	NeuN+
0.015662	0.000146992		0.00701109	0.00202275
0.000803	0.000510727		0.00498486	0.00365041
0.000669	0.000249453		0.00288054	0.0253066
0.000634	0.00043043		0.00260687	0.0237993
0.000566	0.00019667		0.00108294	0.0105393
	0.000287083		0.00426266	0.00321426
	0.000200286		0.00187082	0.00549886
