# Supplementary material for: IL-12 sensing in neurons induces neuroprotective CNS tissue adaptation and attenuates neuroinflammation in mice
Source: Nat Neurosci. 2023 Sep 25;26(10):1701–12. doi: 10.1038/s41593-023-01435-z (PMC10545539; doi:10.1038/s41593-023-01435-z)
Supplement: Supplementary file 5 — Statistical source data. [file 41593_2023_1435_MOESM5_ESM.xlsx]

## Sheet: Fig. 3b
rel. expression Il12rb2
	Il12rb2fl/fl								NestinCre/+Il12rb2fl/fl
olig2+	0.00701109	0.00498486	0.00288054	0.00260687	0.00108294	0.00426266	0.00187082		5.82607e-06	7.11107e-05	8.71484e-05	7.14938e-05	6.76769e-05	7.48084e-05	8.62544e-05
NeuN+	0.00202275	0.00365041	0.0253066	0.00237993	0.0105393	0.00321426	0.00549886		0.000624546	0.000441298	0.000359903	6.47701e-05	2.59674e-05	6.0856e-05	4.02815e-05

## Sheet: Fig. 3c
Clinical disease course
time p.i. (days)	NestinCre/+Il12rb2fl/fl(n=8)											NestinCre/+ (n=9)											Il12rb2fl/fl(n=10)											Il12rb2del/del(n=7)
6	0	0	0	0	0	0	0	0				0	0	0	0	0	0	0	0	0			0	0	0	0	0	0	0	0	0	0		0	0	0	0	0	0	0
7	0	0	0	0	0	0	0	0.75				0	0	0	0	0	0	0	0	0			0	0	0	0	0	0	0	0	0	0		0	0	0	0.25	0	0	0
8	0.75	0.5	0	0	0.75	0	0	0.5				0.5	0	0	0	0	0	0	0	0			0	0	0	0	0	0	0	0	0	0		0	0	0	0.25	0	0.5	0
9	1.5	1.25	0.75	0	1	0	0	1				1.25	0	0	0.25	0	0	0	0	0			0	0	0.5	0	0	0	0	0	0	0		0	0	0	0.5	0	1.5	1.5
10	3	2.5	2	0	2.5	1.5	0	2				1.5	0	0	1.25	0	0	0	0	0			0	0	1.5	0	0	0.5	0	0	0	0		0.25	0.25	0	1.5	0.5	2.5	3.5
11	3.5	3.5	2.5	1.5	3.5	2.5	0	2.5				2.25	0	0	2.5	0	0.25	0	0	0			0.25	0	2.25	0	0	1	0.25	0.25	0	0		0.5	1.5	1.5	1.5	0.5	3.25	3.5
12	3	3.5	2.75	2.5	3.5	3	0	2.5				2.5	0	0	2	0.25	0	0	0	1			1.5	0.25	3	0.5	0	2.5	1	1	1	0		1	1	0	2.5	2.5	3	3.25
13	2.75	3.5	3	2.5	3.5	3.5	1.5	3				1.5	0	0	2	1.5	1	0.75	0	1.5			2.5	1.5	2.5	1.5	1.5	2.5	1.75	1	1	0		2.75	2.25	1.5	2.5	3.25	3.5	4
14	2.75	3.5	4	3.5	3.5	2.75	2.5	2.75				1.5	0	1	1	2.25	2	1.5	0	2.25			2.5	1.5	2.25	2	2.5	1.75	1.75	1.5	1	0		3	3	1.75	2.25	3.5	3.25
15	2.75	3.25		3.5	3.5	2.5	2.75	2.75				1.5	0.25	1.5	1.5	2.5	2.75	2.75	0.25	3			2.75	2	1.5	2.25	3	1.75	2.5	2.5	0.75	1		3	3	3	1.75	3.5	4
16	2.5	2.75		3.25	3.5	2.25	3.25	2.5				1.25	0.5	2.25	1.25	2.75	3	2.5	1	2.5			2.75	2.25	1	2.5	2.5	1.75	2.5	2.25	0.5	1		3	3	3.25	1.5	3.5
17	2.5	2.5		2.75	3.5	2.5	3.5	2.5				1	0.25	2	0.75	2.25	2.75	2	1.5	2			2.5	1.75	1	2	2	1.5	1.75	2.25	0.5	0.75		3	3	2.5	1.5	3.5
18	2	2.25		2.5	3	1.75	3	2				1.5	0.25	1.5	1.5	2	2	1.75	2	1.5			2.25	1.5	1	1.75	1.75	1.75	1	2.25	0.75	0.75		3.5	2.75	1.5	1.5	2.25

## Sheet: Fig. 3d
max. clinical score
NestinCre/+Il12rb2fl/fl(n=8)	NestinCre/+ (n=9)	Il12rb2fl/fl(n=10)	Il12rb2del/del(n=7)
3.5	2.25	2.75	3.5
3.5	0.5	2.25	3
4	2.25	3	3.25
3.5	2.5	2.5	2.5
3.5	2.75	3	3.5
3.5	3	2.5	4
3.5	2.75	2.5	4
3	2	2.5
	3	1
		1

## Sheet: Fig. 3g
counts
	sample_id	main_cluster	cell_counts	name	group	experiment
1	1	CD4	9133300	Del_1	KO	1		Il12rb2del/del = KO
6	1	MdCs	10536200	Del_1	KO	1		NestinCre/+Il12rb2fl/fl = Cre+
16	2	MdCs	45600	Cre+_3	Cre+	1		Il12rb2fl/fl= WT
17	2	CD4	134900	Cre+_3	Cre+	1		naïve= steady state
29	4	MdCs	2094500	WT_3	WT	1
33	4	CD4	2765400	WT_3	WT	1
44	5	MdCs	8017400	Del_2	KO	1
45	5	CD4	7325900	Del_2	KO	1
57	6	CD4	5165700	Del_3	KO	1
63	6	MdCs	8489500	Del_3	KO	1
71	7	CD4	283700	Del_4	KO	1
76	7	MdCs	506000	Del_4	KO	1
85	8	CD4	4891900	Del_5	KO	1
89	8	MdCs	8392000	Del_5	KO	1
99	10	CD4	7474600	Cre+_2	Cre+	1
106	10	MdCs	5461000	Cre+_2	Cre+	1
113	12	CD4	343300	WT_2	WT	1
116	12	MdCs	42900	WT_2	WT	1
130	17	MdCs	4650400	Del_6	KO	2
131	17	CD4	3674200	Del_6	KO	2
141	18	MdCs	23800	WT_5	WT	2
142	18	CD4	50900	WT_5	WT	2
156	19	MdCs	985000	Cre+_8	Cre+	2
157	19	CD4	1170700	Cre+_8	Cre+	2
178	20	MdCs	855300	WT_6	WT	2
179	20	CD4	608400	WT_6	WT	2
188	21	CD4	3433200	Cre+_9	Cre+	2
195	21	MdCs	5761600	Cre+_9	Cre+	2
202	22	MdCs	561200	WT_7	WT	2
208	22	CD4	340200	WT_7	WT	2
214	23	CD4	1743800	Cre+_10	Cre+	2
217	23	MdCs	2516900	Cre+_10	Cre+	2
229	24	CD4	724500	WT_8	WT	2
232	24	MdCs	2328900	WT_8	WT	2
246	25	CD4	1892400	Cre+_11	Cre+	2
247	25	MdCs	3645100	Cre+_11	Cre+	2
259	26	CD4	26500	na<ef>ve_2	naive	2
260	26	MdCs	12700	na<ef>ve_2	naive	2
270	27	MdCs	7444000	Del_7	KO	2
272	27	CD4	10852100	Del_7	KO	2
285	28	CD4	2322300	Del_8	KO	2
286	28	MdCs	893100	Del_8	KO	2
298	29	CD4	9466300	Del_9	KO	2
299	29	MdCs	6763200	Del_9	KO	2
309	30	CD4	7835400	Cre+_5	Cre+	2
312	30	MdCs	8006000	Cre+_5	Cre+	2
326	31	CD4	31400	WT_4	WT	2
330	31	MdCs	8400	WT_4	WT	2
344	32	MdCs	2351400	Cre+_6	Cre+	2
345	32	CD4	3148000	Cre+_6	Cre+	2
357	33	MdCs	1800	na<ef>ve_1	naive	2
361	33	CD4	14500	na<ef>ve_1	naive	2
369	34	MdCs	1632600	Cre+_7	Cre+	2
375	34	CD4	929400	Cre+_7	Cre+	2
Showing 1 to 17 of 54 entries, 6 total columns

## Sheet: Fig. 3j
% demyelination
Il12rb2fl/fl (n=4)	NestinCre/+Il12rb2fl/fl (n=4)
20.8784	68.5537
16.4125	71.5775
5	74.8204
20.9176	57.6925

## Sheet: Fig. 3k
IL-12 (pg/organ)
time p.i. (days)	Brain						Spinal cord
0	45.3396	51.3993	49.5413	34.2759			0	0	0
2	35.1627	43.8194					37	69
6	59.3171	36.5562					NA	NA	NA
8	41.9191	43.6505	59.486	70.9298	52.5817		75	60	65
10	75.0048	67.5304	102.2				64	83	73
12	177.999	45.4241	112.714				54	48	73
15	201.963	117.93					51	44	49
20	213.935	153.908					39	45	50
25	381.622	358.798	352.105				49	29

## Sheet: Fig. 3l
rel. expression Il12a
MdCs	microglia
0.046378	0.022252
0.027501	0.031259
0.041788	0.000393
0.032901	0.010728
0.016862
0.075577
0.083869

## Sheet: Fig. 3m
rel. expression Il12b
MdCs	microglia
0.052106	0.072315
0.107642	0.02
0.10196	0.008327
0.075671	0.000299
0.079132
0.085553
0.04081

## Sheet: Fig. 3n
IL-12 (pg/organ)
Brain
Il12rb2fl/fl (n=4)	NestinCre/+Il12rb2fl/fl (n=4)
142.676	113.412
103.762	149.493
103.949	149.089
98.1894	129.787
Spinal cord
Il12rb2fl/fl (n=4)	NestinCre/+Il12rb2fl/fl (n=4)
179.046	166.11
152.043	164.136
180.555	232.432
110	122.576

## Sheet: Fig. 3o
Clinical score (d10 p.i.)
Il12rb2fl/fl (n=4)	NestinCre/+Il12rb2fl/fl (n=4)
0.5	0.75
1	0.5
0.75	0.5
1.25	1.5
