# Supplementary material for: IL-12 sensing in neurons induces neuroprotective CNS tissue adaptation and attenuates neuroinflammation in mice
Source: Nat Neurosci. 2023 Sep 25;26(10):1701–12. doi: 10.1038/s41593-023-01435-z (PMC10545539; doi:10.1038/s41593-023-01435-z)
Supplement: Supplementary file 6 — Statistical source data. [file 41593_2023_1435_MOESM6_ESM.xlsx]

## Sheet: Fig. 5b
rel. expression Il12rb2
	Il12rb2fl/fl								Plp1CreER/+Il12rb2fl/fl
GalC+ oligodendrocytes	0.197306	0.093405	0.08931	0.193357	0.109411	0.142989			0.01545	0.013616	0.00798	0.00611	0.005531	0.000227971
astrocytes	0.055733	0.0383173	0.06992	0.0809207	0.056686	0.0806449			0.0180564	0.0511014	0.0701889	0.117705	0.0364743	0.0364743

## Sheet: Fig. 5c
rel. expression Il12rb2
	Il12rb2fl/fl						Plp1CreER/+Il12rb2fl/fl
olig2+	0.00131508	0.00343555	0.00293392	0.0034487	0.00344105		4.03378e-05	4.03268e-05	2.04526e-05	1.44858e-05
NeuN+	0.00243139	0.00634457	0.0145515	0.00256838	0.00119878		0.00439047	0.00138885	0.00942511	0.0019559

## Sheet: Fig. 5d
Clinical disease course
time p.i. (days)	Plp1CreER/+Il12rb2fl/fl (n=10)										Il12rb2fl/fl (tamoxifen-treated; n=12)												NestinCre/+Il12rb2fl/fl(n=8)									Il12rb2fl/fl (n=10)
6	0	0	0	0	0	0	0	0	0	0	0	0	0	0	0	0	0	0	0	0	0	0	0	0	0	0	0	0	0	0		0	0	0	0	0	0	0	0	0	0
7	0	0	0	0	0	0	0	0	0	0.25	0	0	0	0	0	0	0	0	0	0	0	0	0	0	0	0	0	0	0	0.75		0	0	0	0	0	0	0	0	0	0
8	0	0	0	0	0	0	0	0	0	0.25	0	0	0	0	0	1	0	0	0	0	0	0	0.75	0.5	0	0	0.75	0	0	0.5		0	0	0	0	0	0	0	0	0	0
9	0	0	0	0	0.75	0	0	0	0	0.25	0	0	0	0	0	2	0	0	0.5	0	1.5	0	1.5	1.25	0.75	0	1	0	0	1		0	0	0.5	0	0	0	0	0	0	0
10	0	0.25	0	0	1.5	0	2.5	0	0	0	0	0	0	0	0	3	0	0	1.5	0	3.25	0	3	2.5	2	0	2.5	1.5	0	2		0	0	1.5	0	0	0.5	0	0	0	0
11	0	2.5	0.25	0.25	2.25	0	3.25	0	0	0	0.25	0	0.5	0	0.75	2.75	0	0	2.75	0	3.5	0	3.5	3.5	2.5	1.5	3.5	2.5	0	2.5		0.25	0	2.25	0	0	1	0.25	0.25	0	0
12	0	2.5	1	1.25	2.75	0	3.5	0	0	0.5	1.5	0.5	1.25	1.5	1	2.75	0.25	0	2.75	1.5	3.25	0	3	3.5	2.75	2.5	3.5	3	0	2.5		1.5	0.25	3	0.5	0	2.5	1	1	1	0
13	2	3	2	2.5	3.5	1.5	3.25	0	0	0.5	2.5	0.5	3.5	2.25	2.5	3.5	1.5	0	3.5	1.5	3.5	0	2.75	3.5	3	2.5	3.5	3.5	1.5	3		2.5	1.5	2.5	1.5	1.5	2.5	1.75	1	1	0
14	2.25	3	2.25	2.5	3	1.5	3.25	0	1.5	0.5	2.5	0.5	3	2.25	1.75	2.75	1.5	0	2.75	1.5	3.5	0.25	2.75	3.5	4	3.5	3.5	2.75	2.5	2.75		2.5	1.5	2.25	2	2.5	1.75	1.75	1.5	1	0
15	2.25	2.75	2.75	2.75	2.75	1.75	3	0.75	2.5	0.5	2.5	0.5	3.25	2.25	1.75	2.75	1.5	1	2.5	1.5	3.25	1	2.75	3.25		3.5	3.5	2.5	2.75	2.75		2.75	2	1.5	2.25	3	1.75	2.5	2.5	0.75	1
16	2.75	2.5	2.75	3	2.75	2.25	2.75	1.5	3.25	0.5	2.75	0.25	3	2.5	1.75	2.75	2.5	1	2.25	1.5	3.5	1.5	2.5	2.75		3.25	3.5	2.25	3.25	2.5		2.75	2.25	1	2.5	2.5	1.75	2.5	2.25	0.5	1

## Sheet: Fig. 5e
max. clinical score
Il12rb2fl/fl (n=10)	Il12rb2fl/fl (tamoxifen-treated; n=12)	Plp1CreER/+Il12rb2fl/fl (n=10)	NestinCre/+Il12rb2fl/fl (n=8)
2.75	2.75	2.75	3.5
2.25	0.5	3	3.5
3	3.5	2.75	4
2.5	2.5	3	3.5
3	2.5	3.5	3.5
2.5	3.5	2.25	3.5
2.5	2.5	3.5	3.5
2.5	1	1.5	3
1	3.5	3.25
1	1.5	0.5
	3.5
	1.5
