# Supplementary material for: IL-12 sensing in neurons induces neuroprotective CNS tissue adaptation and attenuates neuroinflammation in mice
Source: Nat Neurosci. 2023 Sep 25;26(10):1701–12. doi: 10.1038/s41593-023-01435-z (PMC10545539; doi:10.1038/s41593-023-01435-z)
Supplement: Supplementary file 7 — Statistical source data. [file 41593_2023_1435_MOESM7_ESM.xlsx]

## Sheet: Extended Data Fig. 1a
cumulative clinical score/day
Il12rb2fl/fl (n=25)	Il12rb2del/del (n=33)
0	0.85
0	0.4
0	0
0	0.85
1.0375	0.725
0	0.025
0.5125	0.8625
0.9375	0.3875
0.8625	0.7375
0.8375	1.5125
0.4	1.15
0.65	0.875
1.025	0.5
0	0.625
1.0125	0.7625
1.1875	0.875
0.4375	0.6625
0	1.1875
0	1.2375
0	0.9375
0	1.2375
0	1.25
0.15	0.65
0	0.975
1.025	0.9
	1.25
	0.725
	0.8875
	0.75
	1.6
	1.2875
	0.5625
	0

## Sheet: Extended Data Fig. 1b
% pSTAT4+CD4+ T cells
	Il12rb2fl/fl				Cd4Cre/+Il12rb2fl/fl
unstim	0.56	0.23	0.87		0.46	1.29	1.26
+ αCD3/CD28	0.15	0.16	0.46		0.13	0.082	0.82
+ IL-12	4.73	3.19	9.82		0.21	0.087	0.14

## Sheet: Extended Data Fig. 1c
cumulative clinical score/day
Il12rb2fl/fl (n=11)	Cd4Cre/+Il12rb2fl/fl (n=12)
0.9125	0
1.05	0.9125
0	0.6375
1.125	0.9
0	0
0	0.775
0.875	0.775
0.822917	0.854167
1.35417	0
1.19792	0.864583
1.26042	0.791667
	0.822917

## Sheet: Extended Data Fig. 1e
clinical disease course
time p.i. (days)	Ncr1Cre/+(n=5)						Ncr1Cre/+Il12rb2fl/fl (n=5)						Ncr1Cre/+Il12rb2fl/wt (n=7)
6	0	0	0	0	0		0	0	0	0	0		0	0	0	0	0	0	0
7	0	0	0	0	0		0	0	0	0	0		0	0	0	0	0	0	0
8	0	0	0	0	0		0	0	0	1.5	0		1.5	0	2.75	0	0	0	0
9	1	2.5	0	0	0		0	0	1.5	2.5	0		2.5	0.75	3.5	0	0	0	0
10	1	2.5	0	0	0
11	2	2.5	2.5	0	0		0	1.5	3	3.25	0		3.5	2.5	3.5	0	0	0	0
12							0	1.5	3	3.25	0		3.5	2.5	3.5	0	0	0	0
13	1.5	2.25	2.5	0	0		1	2.75	3.25	3	0		3.5	3.25	2.75	0	0	0	0
14	1.5	2.25	2.75	0	0		2	2.75	2.75	2.5	0		3.25	3.25	2.75	0	0	0	0
15	1.5	2.25	2.5	0	0
16	1.5	1.5	2.25	0	0		2.75	2.25	2.5	2.25	0		2.5	2.25	2.5	0	0	0	0

## Sheet: Extended Data Fig. 1f
relative expression Il12rb2
	Ncr1Cre/+Il12rb2fl/wt					Ncr1Cre/+Il12rb2fl/fl					Il12rb2del/del
NK	7.57311	8.85299	6.94119	4.2666		0.153304	0.311824	0.515031	0.389215		0.125199	0.0365457	NA
T cells	0.537182	0.444163	0.355573	NA		1.19746	0.684661	0.337897	0.152058		0.0173286	0.00417345	0.00126364

## Sheet: Extended Data Fig. 1g
cumulative clinical score/day
Ncr1Cre/+(n=5)	Ncr1Cre/+Il12rb2fl/wt (n=7)	Ncr1Cre/+Il12rb2fl/fl (n=5)
0.625	0	0
0.984375	0	1.14125
0.78125	0	1
0	0	0.359375
0	1.26562	0.671875
	0.90625
	1.32812

## Sheet: Extended Data Fig. 1h
max. clinical score
Ncr1Cre/+(n=5)	Ncr1Cre/+Il12rb2fl/wt (n=7)	Ncr1Cre/+Il12rb2fl/fl (n=5)
2	0	0
2.5	0	3.25
2.5	0	3.25
0	0	2.75
0	3.5	2.75
	3.25
	3.5

## Sheet: Extended Data Fig. 1j
% NK cells of CNS leukocytes				% NK cells of splenic leukocytes
PBS	αNK1.1			PBS	αNK1.1
0.66	0.37			1.27	0.43
0.43	0.13			1.49	0.26
0.5	0.16			1.83	0.43
0.52	0.09			1.76	0.26
0.54	0.22			3.01	0.29
1.44	0.18			1.73	0.36
NA	0.26			1.54	0.55
	0.14				0.41

## Sheet: Extended Data Fig. 1k
clinical disease course
time p.i. (days)	anti-NK1.1 (n=15)																PBS (n=16)
6	0	0	0	0	0	0	0	0	0	0	0	0	0	0	0		0	0	0	0	0	0	0	0	0	0	0	0	0	0	0	0
7	1.5	0	0	0	0	0	0	0	0	0	0	0	0	0	0		1	0	0	0	0	0	0	0	0	0	0	0	0	0	0	0
8	1.5	0	0	0	0	0	0																		0	0	0	0	0	0	0	0
9	1.5	0	0	0	0	0	0																		0	0	0	0	0	0	0	0
10	1.5	0	2.5	0	0	0	0	1.5	2	2.5	3.25	2.5	2.5	2.5	0		2.5	0	1.75	0	2.5	3	0	0	1	0	0	0	0	0	0	0
11	2.5	0	2.5	0	0	0	0	1.5	2	2.5	3.25	2.5	2.5	2.5	0		2.5	0	1.75	0	2.5	3	0	0	3.25	0	0	0	1.5	1	0	0
12	0		2.75	0.5	0	0	1.5	2.75	3.5	2.5	3	2.75	3	3	3		2.5	0	3	2	3	1.5	3	0	4	2.5	0	0	2.75	0	3	2.5
13	0		2.75	2	0	0	2.5	2.75	3.25	2.5	3	2.5	2.75	2.75	3		2.5	0	2.75	2.5	2.75	2.5	3	0	4	2.5	0	2	2.75	0	2.5	2.5
14								2	3.25	2.5	2.75	2.5	2.75	2.75	3		2.5	0	2.75	2.5	3	3	3	0
15	3.5		3.5	2.75	0	0	3	1.5	3	2.5	2.75	2.25	2.75	2.75	2.75		2.5	0	2	2.5	3.5	3	3.5	0	4	2.75	2.5	2.75	3	0	2.5	3

## Sheet: Extended Data Fig. 1l
cumulative clinical score/day
PBS (n=16)	anti-NK1.1 (n=15)
1.08333	0.8
0.704545	0
0.166667	0.933333
0.316667	0.35
0.666667	0
0.0666667	0
0.533333	0.466667
0.615385	0.8
1.23077	1.13333
0	1
1.07692	1.2
0.730769	1
1.32692	1.08333
1.23077	1.08333
0.961538	0.783333
0

[truncated: 3 more sheets: Extended Data Fig. 1m, Extended Data Fig. 1n, Extended Data Fig. 1o]
