# Supplementary material for: IL-12 sensing in neurons induces neuroprotective CNS tissue adaptation and attenuates neuroinflammation in mice
Source: Nat Neurosci. 2023 Sep 25;26(10):1701–12. doi: 10.1038/s41593-023-01435-z (PMC10545539; doi:10.1038/s41593-023-01435-z)
Supplement: Supplementary file 8 — Statistical source data. [file 41593_2023_1435_MOESM8_ESM.xlsx]

## Sheet: Extended Data Fig. 2n
pSTAT4 (relative to total Stat4)
unstim.	5 min	10 min	15 min
0.424267	1.02049	1.18047	3.51957
0.694106	0.977504	1.19695	4.42459
0.861176	1.2668	1.066	3.9281

## Sheet: Extended Data Fig. 2p
pSTAT4 (relative to total Stat4)
unstim.	5 min	10 min	15 min
1.15367	0.975861	1.66917	1.39361
1.45279	0.93032	1.44056	1.38727
1.09735	1.1266	1.68677	1.76259
