# Supplementary material for: IL-12 sensing in neurons induces neuroprotective CNS tissue adaptation and attenuates neuroinflammation in mice
Source: Nat Neurosci. 2023 Sep 25;26(10):1701–12. doi: 10.1038/s41593-023-01435-z (PMC10545539; doi:10.1038/s41593-023-01435-z)
Supplement: Supplementary file 9 — Statistical source data. [file 41593_2023_1435_MOESM9_ESM.xlsx]

## Sheet: Extended Data Fig. 3a
relative expression Il12rb2 CNS
	Il12rb2fl/fl								NestinCre/+Il12rb2fl/fl
NK	0.497721	1.04032	0.605169	0.107924	0.729637	NA			0.313022	1.1032	0.145635	0.999339	0.257209
T cells	0.554868	0.27958	0.444427	0.498086	0.0525301	0.178645			0.578603	0.102049	0.245442	0.018857	0.960237

## Sheet: Extended Data Fig. 3b
% pSTAT4+CD4+ T cells
	Il12rb2fl/fl				NestinCre/+Il12rb2fl/fl
unstim	0.089	1.2	0.65		0.19	0.1	0.78
+ αCD3/CD28	11.8	4.68	6.78		3.11	3.83	3.74
+ IL-12	20.5	19.9	32.3		19.5	20.2	33.8

## Sheet: Extended Data Fig. 3c
relative expression Il12rb2 Spleen
	Il12rb2fl/fl					NestinCre/+Il12rb2fl/fl
NK	0.53	0.426543	0.05265	0.06		0.0587409	0.47	0.516417	0.465052
T cells	0.11	0.0392812	0.0742871	0.0492841		0.101783	0.097084	0.0716432	0.113397

## Sheet: Extended Data Fig. 3d
max. clinical score
NestinCre/+Il12rb2fl/fl(n=26)	Il12rb2fl/fl(n=30)	Il12rb2del/del (n=24)
3.5	2.75	3.5
3.5	2.25	3
4	3	3.25
3.5	2.5	2.5
3.5	3	3.5
3.5	2.5	4
3.5	2.5	4
3	2.5	3
3.5	1	3.5
3	1	3
2.75	2.5	3.25
2.75	2.75	3
3.5	3	2
3.5	2.75	3
3.5	2	0
0	0.75	1.75
3.5	3.5	3
3	2.75	3.5
3.5	3.5	3.25
4	0	2.75
2.5	3.5	1.5
2.5	3	3.5
3	0.25	3.5
3	0.75	3.5
2.75	1.5
3.25	0.5
	1.75
	0
	0
	2.75

## Sheet: Extended Data Fig. 3e
Cumulative clinical score/day
NestinCre/+Il12rb2fl/fl (n=26)	Il12rb2fl/fl(n=30)	Il12rb2del/del(n=24)
1.5	0.944444	1.11111
1.61111	0.597222	1.09722
1.07143	0.916667	0.833333
1.22222	0.694444	0.972222
1.76389	0.736111	1.27778
1.23611	0.833333	1.43333
0.916667	0.694444	1.21154
1.375	0.722222	1.55263
0.557692	0.305556	1.53947
0.890625	0.194444	1.43421
0.442308	1.14474	1.31579
0.45	0.934211	0.78125
1	1.27632	0.15625
0.75	0.842105	0.78125
0.973684	0.328947	0
0	0.131579	0.375
0.895833	1	0.479167
0.541667	0.596154	0.833333
1.25	1.03125	0.875
0.979167	0	0.384615
0.645833	0.881579	0.153846
0.666667	0.447368	0.961538
0.75	0.125	1.38461
0.769231	0.0625	1.5
1.26923	0.25
0.942308	0.125
	0.615385
	0
	0
	1.26923
