# Supplementary material for: IL-12 sensing in neurons induces neuroprotective CNS tissue adaptation and attenuates neuroinflammation in mice
Source: Nat Neurosci. 2023 Sep 25;26(10):1701–12. doi: 10.1038/s41593-023-01435-z (PMC10545539; doi:10.1038/s41593-023-01435-z)
Supplement: Supplementary file 10 — Statistical source data. [file 41593_2023_1435_MOESM10_ESM.xlsx]

## Sheet: Extended Data Fig. 6a
rel. expression Il12rb2
	Il12rb2fl/fl							Plp1CreER/+Il12rb2fl/fl
NK	0.586798	0.917971	0.928747	0.674541	1.2896	1.06733		0.59732	0.814349	0.676809	1.05355	1.12765	1.32742	NA
CD3+T cells	0.086392	0.0960153	0.0228898	0.031987	0.0241065	NA		0.0403436	0.0427642	0.0541367	0.108066	0.0240481	0.0712647	0.0243213

## Sheet: Extended Data Fig. 6b
Cumulative clinical score/day
Il12rb2fl/fl (n=10)	Il12rb2fl/fl (tamoxifen-treated; n=12)	Plp1CreER/+Il12rb2fl/fl (n=10)	NestinCre/+Il12rb2fl/fl (n=8)
0.944444	0.75	0.578125	1.5
0.597222	0.140625	1.03125	1.61111
0.916667	0.90625	0.6875	1.07143
0.694444	0.671875	0.765625	1.22222
0.736111	0.59375	1.20312	1.76389
0.833333	1.45312	0.4375	1.23611
0.694444	0.453125	1.34375	0.916667
0.722222	0.125	0.140625	1.375
0.305556	1.15625	0.453125
0.194444	0.46875	0.203125
	1.57812
	0.171875

## Sheet: Extended Data Fig. 6d
fold change Fpr1
Genotype	unstim								+ IL-12
Il12rb2fl/fl	1.11339	0.760951	0.821026	0.929161	0.895119	1.36971	1.26959	0.841051	25.2461	22.4336	27.1766	35.3194	35.0015	33.1464	29.7135	31.8833
Il12rb2del/dell	1.58326	1.71074	1.99538	1.57522	1.26421	1.73451	0.496842	1.97414	1.73817	1.26158	2.05457	1.41978	1.62003	1.82428	2.13467	1.09737
fold change Matn2
Genotype	unstim								+ IL-12
Il12rb2fl/fl	1.00537	1.18686	0.387973	0.946303	1.19885	1.04177	1.22329	1.00959	2.37811	2.11318	2.55996	3.32699	3.29705	3.1223	2.79893	3.00332
Il12rb2del/dell	1.47565	2.06909	1.89611	1.01464	1.13688	1.05482	1.17913	1.08029	0.830539	0.980878	1.4202	0.912405	1.34795	1.20158	0.93787	1.08255
fold change Il33
Genotype	unstim								+ IL-12
Il12rb2fl/fl	1.10774	1.13116	1.04657	0.780678	0.647176	1.03953	1.0373	1.20984	1.08168	0.961178	1.1644	1.51328	1.49966	1.42018	1.27309	1.36605
Il12rb2del/dell	0.006576	0.010021	0.01439	0.008098	0.011486	0.011854	0.012757	0.01478	0.010076	0.018566	0.011204	0.010863	0.017789	0.017938	0.011477	0.031996
fold change Angptl4
Genotype	unstim								+ IL-12
Il12rb2fl/fl	0.793973	1.67392	1.01638	0.809525	0.741008	1.30511	0.995026	0.665063	13.9089	12.3594	14.9724	19.4585	19.2834	18.2614	16.3701	17.5655
Il12rb2del/dell	0.718623	0.627042	0.737446	0.648343	0.531533	0.548718	0.607891	0.655976	0.678966	1.01145	1.12713	0.75253	1.29201	1.01311	1.71146	0.931291
fold change Lif
Genotype	unstim								+ IL-12
Il12rb2fl/fl	1.09401	0.97989	1.30661	1.16272	1.08677	0.749362	0.611334	1.0093	360.02	478.597	403.473	283.536	406.793	401.153	367.826	545.986
Il12rb2del/dell	0.347294	1.22652	0.78479	0.300521	0.251342	0.260515			1.19178	0.569497	1.23522	3.6859	0.74359	0.470477
fold change Serpina3n
Genotype	unstim								+ IL-12
Il12rb2fl/fl	0.939265	1.32234	1.66564	1.11677	1.28398	1.25436	1.06678	1.2898	1.42233	2.24648	1.56081	1.65845	1.69963	1.65518	1.37214	2.01109
Il12rb2del/dell	1.2454	1.76797	1.12411	0.761008	0.810594	0.668731	0.82103	0.801165	0.978123	0.869156	1.05292	1.3684	1.35608	1.28421	1.15121	1.23527
fold change Mbdi1
Genotype	unstim								+ IL-12
Il12rb2fl/fl	1.02062	1.16535	0.855626	0.825712	0.700644	1.10181	1.10579	1.22446	1.46501	1.94753	1.64183	1.15377	1.65534	1.63239	1.49677	2.22175
Il12rb2del/dell	0.76211	0.784843	0.7929	0.963994	0.917671	0.707368			1.0837	1.10197	1.10547	1.24749	1.53677	1.09566

## Sheet: Extended Data Fig. 6e
fold change Fgf2
Genotype	unstim								+ IL-12
Il12rb2fl/fl	0.815659	1.31569	1.13044	0.802847	0.83358	1.05413	1.05424	0.993413	3.06041	4.06839	3.42979	2.41024	3.45802	3.41007	3.12676	4.64124
Il12rb2del/dell	1.3418	2.08438	1.68329	1.87924	2.78398	3.20449			1.51315	1.7998	1.27598	1.6108	1.73686	2.05003
fold change Vegfa
Genotype	unstim								+ IL-12
Il12rb2fl/fl	0.154836	0.072572	0.102172	0.099825	0.106079	0.120119	0.186376	NA	0.214868	0.401182	0.423015	0.209819	0.429944	0.198728	0.678638	NA
Il12rb2del/dell	0.040362	0.300074	0.484176	0.301462	0.355714	0.366789			0.177275	0.165914	0.168074	0.177121	0.225696	0.252109
